# Supplementary material for: Selective Azapeptide CD36 Ligand MPE-298 Regulates oxLDL-LOX-1-Mediated Inflammation and Mitochondrial Oxidative Stress in Macrophages
Source: Cells. 2025 Mar 6;14(5):385. doi: 10.3390/cells14050385 (PMC11898605; doi:10.3390/cells14050385)
Supplement: Supplementary file 1 [file cells-14-00385-s001.zip]

Archive with 1 entries (1 files):
- cells-3314061-supplementary.docx
